# Supplementary material for: Ultra-high throughput single-cell analysis of proteins and RNAs by split-pool synthesis
Source: Commun Biol. 2020 May 7;3:213. doi: 10.1038/s42003-020-0896-2 (PMC7205613; doi:10.1038/s42003-020-0896-2)
Supplement: Supplementary file 3 — Supplementary Data [file 42003_2020_896_MOESM3_ESM.xlsx]

## Sheet: Supplementary Data 1
		Alignment of Sequences		Length
Final PCR product	5	5' CCCTACACGACGCTCTTCCGATCT-N10-x7-GCTCACCAAGTCCTAGT GCGTTACCC-x7-CCCATTCTC GTCTTTGCC-x7-CCGTTGTGG GCGACTTCC-x7-CCAACCACC GCTCCCTGTCTGACG x9 AGATCGGAAGAGCACACGTCTGAACTCCAGTCAC GAACTCCATCAGC-3'	3	204
What is sequenced	5	N10-x7-GCTCACCAAGTCCTAGT GCGTTACCC-x7-CCCATTCTC GTCTTTGCC-x7-CCGTTGTGG GCGACTTCC-x7-CCAACCACC GCTCCCTGTCTGACG x9	3	133
Ab Oligo	3	3'-GGTCAGTG CTTGAGGTAGTCGAAATAAGGCGACTCGTTATTGATCGAGAA-5'	5	50
AHCA	5	5'-GCTCCCTGTCTGACG x9 AGATCGGAAGAGCACACGTCTGAACTCCAGTCAC GAACTCCATCAGC-3'	3	71
Splint6	3	**-CGAGTGGTTCAGGATCA CGCAATGGG-**-GGGTAAGAG CAGAAACGG-**-GGCAACACC CGCTGAAGG-**-GGTTGGTGG CGAGGGACAGACTGC-5'	5	86
SC1	5	GCGACTTCC-x7-CCAACCACC	3	25
SCN	5	GTCTTTGCC-x7-CCGTTGTGG	3	25
SC2	5	GCGTTACCC-x7-CCCATTCTC	3	25
SC3	5	CCCTACACGACGCTCTTCCGATCT-N10-x7-GCTCACCAAGTCCTAGT	3	58
		Alignment of Sequences for TotalSeq-B		Length
Final PCR product	5	5' CCCTACACGACGCTCTTCCGATCT-N10-x7-GCTCACCAAGTCCTAGT GCGTTACCC-x7-CCCATTCTC GTCTTTGCC-x7-CCGTTGTGG GCGACTTCC-x7-CCAACCACC GCTCCCTGTCTGACG TTGCTAGGACCGGCCTTAAAGC N9 x15 N10 AGATCGGAAGAGCACACGTCTGAACTCCAGTCAC-3'	3	238
What is sequenced	5	N10-x7-GCTCACCAAGTCCTAGT GCGTTACCC-x7-CCCATTCTC GTCTTTGCC-x7-CCGTTGTGG GCGACTTCC-x7-CCAACCACC GCTCCCTGTCTGACG TTGCTAGGACCGGCCTTAAAGC N9 x15 N10	3	180
TotalSeq-B Ab Oligo	3	3'-AACGATCCTGGCCGGAATTTCG N9 x15 N10 TCTAGCCTTCTCGTGTGCAGACTTGAGGTCAGTG-5'	5	90
TotalSeq-B linker	5	5'-GCTCCCTGTCTGACG TTGCTAGGACCGGCCTTAAAGC-3'	3	37
Splint6	3	**-CGAGTGGTTCAGGATCA CGCAATGGG-**-GGGTAAGAG CAGAAACGG-**-GGCAACACC CGCTGAAGG-**-GGTTGGTGG CGAGGGACAGACTGC-5'	5	86
		Generic Versions of Sequences to Order		Length
TotalSeq-B linker	5	p-GCTCCCTGTCTGACGTTGCTAGGACCGGCCTTAAAGC-OH	3	37
Splint6	5	p-CGTCAGACAGGGAGCGGTGGTTGG/iSpC3/GGAAGTCGCCCACAACGG/iSpC3/GGCAAAGAC GAGAATGGG/iSpC3/GGGTAACGC ACTAGGACTTGGTGAGC/iSpC3/	3	86
SC3	5	CCCTACACGACGCTCTTCCGATCT nnnnnnnnnn xxxxxxx GCTCACCAAGTCCTAGT-OH	3	58
SC2	5	p-GCGTTACCC xxxxxxx CCCATTCTC-OH	3	25
SCN	5	p-GTCTTTGCC xxxxxxx CCGTTGTGG-OH	3	25
SC1	5	p-GCGACTTCC xxxxxxx CCAACCACC-OH	3	25
		Where: • x7 = xxxxxxx = 7 base pair SC subcode (See Table 4&5, below) • x9 = xxxxxxxxx = 9 base pair AHCA code (See Table 3, below) • x15 = xxxxxxxxxxxxxxx = 15 base pair epitope code from Biolegend Ab-oligo conjugates • N10 = Unique ID • ** = /iSpC3/ linker from IDT

## Sheet: Supplementary Data 2
		AHCA Sequences
	L (9,4)	GCTCCCTGTCTGACG xxxxxxxxx AGATCGGAAGAGCACACGTCTGAACTCCAGTCAC GAACTCCATCAGC
1	TTGTGGACT	GCTCCCTGTCTGACG TTGTGGACT AGATCGGAAGAGCACACGTCTGAACTCCAGTCAC GAACTCCATCAGC
2	AACAACACC	GCTCCCTGTCTGACG AACAACACC AGATCGGAAGAGCACACGTCTGAACTCCAGTCAC GAACTCCATCAGC
3	AACAAGCGA	GCTCCCTGTCTGACG AACAAGCGA AGATCGGAAGAGCACACGTCTGAACTCCAGTCAC GAACTCCATCAGC
4	AACACAAGG	GCTCCCTGTCTGACG AACACAAGG AGATCGGAAGAGCACACGTCTGAACTCCAGTCAC GAACTCCATCAGC
5	AACACCGTT	GCTCCCTGTCTGACG AACACCGTT AGATCGGAAGAGCACACGTCTGAACTCCAGTCAC GAACTCCATCAGC
6	AACAGGTAC	GCTCCCTGTCTGACG AACAGGTAC AGATCGGAAGAGCACACGTCTGAACTCCAGTCAC GAACTCCATCAGC
7	AACAGTCTG	GCTCCCTGTCTGACG AACAGTCTG AGATCGGAAGAGCACACGTCTGAACTCCAGTCAC GAACTCCATCAGC
8	AACATTGGC	GCTCCCTGTCTGACG AACATTGGC AGATCGGAAGAGCACACGTCTGAACTCCAGTCAC GAACTCCATCAGC
9	AACCATCCT	GCTCCCTGTCTGACG AACCATCCT AGATCGGAAGAGCACACGTCTGAACTCCAGTCAC GAACTCCATCAGC
10	AACCGAACA	GCTCCCTGTCTGACG AACCGAACA AGATCGGAAGAGCACACGTCTGAACTCCAGTCAC GAACTCCATCAGC
11	AACCTCGAA	GCTCCCTGTCTGACG AACCTCGAA AGATCGGAAGAGCACACGTCTGAACTCCAGTCAC GAACTCCATCAGC
12	AACGATGAG	GCTCCCTGTCTGACG AACGATGAG AGATCGGAAGAGCACACGTCTGAACTCCAGTCAC GAACTCCATCAGC
13	AACGCCTCA	GCTCCCTGTCTGACG AACGCCTCA AGATCGGAAGAGCACACGTCTGAACTCCAGTCAC GAACTCCATCAGC
14	AACGGACGT	GCTCCCTGTCTGACG AACGGACGT AGATCGGAAGAGCACACGTCTGAACTCCAGTCAC GAACTCCATCAGC
15	AACTTACCG	GCTCCCTGTCTGACG AACTTACCG AGATCGGAAGAGCACACGTCTGAACTCCAGTCAC GAACTCCATCAGC
16	AAGAACCAG	GCTCCCTGTCTGACG AAGAACCAG AGATCGGAAGAGCACACGTCTGAACTCCAGTCAC GAACTCCATCAGC
17	AAGAAGGCT	GCTCCCTGTCTGACG AAGAAGGCT AGATCGGAAGAGCACACGTCTGAACTCCAGTCAC GAACTCCATCAGC
18	AAGACGATC	GCTCCCTGTCTGACG AAGACGATC AGATCGGAAGAGCACACGTCTGAACTCCAGTCAC GAACTCCATCAGC
19	AAGCCACTG	GCTCCCTGTCTGACG AAGCCACTG AGATCGGAAGAGCACACGTCTGAACTCCAGTCAC GAACTCCATCAGC
20	AAGCCTGGT	GCTCCCTGTCTGACG AAGCCTGGT AGATCGGAAGAGCACACGTCTGAACTCCAGTCAC GAACTCCATCAGC
21	AAGCGGCAA	GCTCCCTGTCTGACG AAGCGGCAA AGATCGGAAGAGCACACGTCTGAACTCCAGTCAC GAACTCCATCAGC
22	AAGCTAAGC	GCTCCCTGTCTGACG AAGCTAAGC AGATCGGAAGAGCACACGTCTGAACTCCAGTCAC GAACTCCATCAGC
23	AAGGAATCC	GCTCCCTGTCTGACG AAGGAATCC AGATCGGAAGAGCACACGTCTGAACTCCAGTCAC GAACTCCATCAGC
24	AAGGCGTAG	GCTCCCTGTCTGACG AAGGCGTAG AGATCGGAAGAGCACACGTCTGAACTCCAGTCAC GAACTCCATCAGC
25	AAGGTCCGA	GCTCCCTGTCTGACG AAGGTCCGA AGATCGGAAGAGCACACGTCTGAACTCCAGTCAC GAACTCCATCAGC
26	AAGTGAGGA	GCTCCCTGTCTGACG AAGTGAGGA AGATCGGAAGAGCACACGTCTGAACTCCAGTCAC GAACTCCATCAGC
27	AAGTGCCTT	GCTCCCTGTCTGACG AAGTGCCTT AGATCGGAAGAGCACACGTCTGAACTCCAGTCAC GAACTCCATCAGC
28	AAGTTCGCC	GCTCCCTGTCTGACG AAGTTCGCC AGATCGGAAGAGCACACGTCTGAACTCCAGTCAC GAACTCCATCAGC
29	AATACCTGC	GCTCCCTGTCTGACG AATACCTGC AGATCGGAAGAGCACACGTCTGAACTCCAGTCAC GAACTCCATCAGC
30	AATAGAGCC	GCTCCCTGTCTGACG AATAGAGCC AGATCGGAAGAGCACACGTCTGAACTCCAGTCAC GAACTCCATCAGC
31	AATCGCTTG	GCTCCCTGTCTGACG AATCGCTTG AGATCGGAAGAGCACACGTCTGAACTCCAGTCAC GAACTCCATCAGC
32	AATCTGGCG	GCTCCCTGTCTGACG AATCTGGCG AGATCGGAAGAGCACACGTCTGAACTCCAGTCAC GAACTCCATCAGC
33	AATGCACAC	GCTCCCTGTCTGACG AATGCACAC AGATCGGAAGAGCACACGTCTGAACTCCAGTCAC GAACTCCATCAGC
34	ACAACAGAG	GCTCCCTGTCTGACG ACAACAGAG AGATCGGAAGAGCACACGTCTGAACTCCAGTCAC GAACTCCATCAGC
35	ACAACCTCT	GCTCCCTGTCTGACG ACAACCTCT AGATCGGAAGAGCACACGTCTGAACTCCAGTCAC GAACTCCATCAGC
36	ACAAGATGC	GCTCCCTGTCTGACG ACAAGATGC AGATCGGAAGAGCACACGTCTGAACTCCAGTCAC GAACTCCATCAGC
37	ACAAGGACA	GCTCCCTGTCTGACG ACAAGGACA AGATCGGAAGAGCACACGTCTGAACTCCAGTCAC GAACTCCATCAGC
38	ACAATTCGG	GCTCCCTGTCTGACG ACAATTCGG AGATCGGAAGAGCACACGTCTGAACTCCAGTCAC GAACTCCATCAGC
39	ACACACCAA	GCTCCCTGTCTGACG ACACACCAA AGATCGGAAGAGCACACGTCTGAACTCCAGTCAC GAACTCCATCAGC
40	ACACCAATC	GCTCCCTGTCTGACG ACACCAATC AGATCGGAAGAGCACACGTCTGAACTCCAGTCAC GAACTCCATCAGC
41	ACACGTGGA	GCTCCCTGTCTGACG ACACGTGGA AGATCGGAAGAGCACACGTCTGAACTCCAGTCAC GAACTCCATCAGC
42	ACACTAGCT	GCTCCCTGTCTGACG ACACTAGCT AGATCGGAAGAGCACACGTCTGAACTCCAGTCAC GAACTCCATCAGC
43	ACAGGCAGT	GCTCCCTGTCTGACG ACAGGCAGT AGATCGGAAGAGCACACGTCTGAACTCCAGTCAC GAACTCCATCAGC
44	ACATGTCCT	GCTCCCTGTCTGACG ACATGTCCT AGATCGGAAGAGCACACGTCTGAACTCCAGTCAC GAACTCCATCAGC
45	ACCAACTTG	GCTCCCTGTCTGACG ACCAACTTG AGATCGGAAGAGCACACGTCTGAACTCCAGTCAC GAACTCCATCAGC
46	ACCAGTGAT	GCTCCCTGTCTGACG ACCAGTGAT AGATCGGAAGAGCACACGTCTGAACTCCAGTCAC GAACTCCATCAGC
47	ACCGAGAAC	GCTCCCTGTCTGACG ACCGAGAAC AGATCGGAAGAGCACACGTCTGAACTCCAGTCAC GAACTCCATCAGC
48	ACCGCATAT	GCTCCCTGTCTGACG ACCGCATAT AGATCGGAAGAGCACACGTCTGAACTCCAGTCAC GAACTCCATCAGC
49	ACCGTACTC	GCTCCCTGTCTGACG ACCGTACTC AGATCGGAAGAGCACACGTCTGAACTCCAGTCAC GAACTCCATCAGC
50	ACCTATAGG	GCTCCCTGTCTGACG ACCTATAGG AGATCGGAAGAGCACACGTCTGAACTCCAGTCAC GAACTCCATCAGC
51	ACCTCACGA	GCTCCCTGTCTGACG ACCTCACGA AGATCGGAAGAGCACACGTCTGAACTCCAGTCAC GAACTCCATCAGC
52	ACCTCGTTC	GCTCCCTGTCTGACG ACCTCGTTC AGATCGGAAGAGCACACGTCTGAACTCCAGTCAC GAACTCCATCAGC
53	ACCTTCTGT	GCTCCCTGTCTGACG ACCTTCTGT AGATCGGAAGAGCACACGTCTGAACTCCAGTCAC GAACTCCATCAGC
54	CAGCCAGAA	GCTCCCTGTCTGACG CAGCCAGAA AGATCGGAAGAGCACACGTCTGAACTCCAGTCAC GAACTCCATCAGC
55	CAGCGAATT	GCTCCCTGTCTGACG CAGCGAATT AGATCGGAAGAGCACACGTCTGAACTCCAGTCAC GAACTCCATCAGC
56	CAGCGTTAC	GCTCCCTGTCTGACG CAGCGTTAC AGATCGGAAGAGCACACGTCTGAACTCCAGTCAC GAACTCCATCAGC
57	CAGCTATCG	GCTCCCTGTCTGACG CAGCTATCG AGATCGGAAGAGCACACGTCTGAACTCCAGTCAC GAACTCCATCAGC
58	CAGCTCCAT	GCTCCCTGTCTGACG CAGCTCCAT AGATCGGAAGAGCACACGTCTGAACTCCAGTCAC GAACTCCATCAGC
59	CAGGACAAC	GCTCCCTGTCTGACG CAGGACAAC AGATCGGAAGAGCACACGTCTGAACTCCAGTCAC GAACTCCATCAGC
60	CAGGATGTA	GCTCCCTGTCTGACG CAGGATGTA AGATCGGAAGAGCACACGTCTGAACTCCAGTCAC GAACTCCATCAGC

## Sheet: Supplementary Data 3
		SC1	SCN	SC2
	L (7,3)	GCGACTTCC xxxxxxx CCAACCACC	GTCTTTGCC xxxxxxx CCGTTGTGG	GCGTTACCC xxxxxxx CCCATTCTC
1	TGACTGA	GCGACTTCC TGACTGA CCAACCACC	GTCTTTGCC TGACTGA CCGTTGTGG	GCGTTACCC TGACTGA CCCATTCTC
2	AACAACC	GCGACTTCC AACAACC CCAACCACC	GTCTTTGCC AACAACC CCGTTGTGG	GCGTTACCC AACAACC CCCATTCTC
3	AACACAG	GCGACTTCC AACACAG CCAACCACC	GTCTTTGCC AACACAG CCGTTGTGG	GCGTTACCC AACACAG CCCATTCTC
4	AACAGGA	GCGACTTCC AACAGGA CCAACCACC	GTCTTTGCC AACAGGA CCGTTGTGG	GCGTTACCC AACAGGA CCCATTCTC
5	AACCGAC	GCGACTTCC AACCGAC CCAACCACC	GTCTTTGCC AACCGAC CCGTTGTGG	GCGTTACCC AACCGAC CCCATTCTC
6	AACCTCA	GCGACTTCC AACCTCA CCAACCACC	GTCTTTGCC AACCTCA CCGTTGTGG	GCGTTACCC AACCTCA CCCATTCTC
7	AACGAGT	GCGACTTCC AACGAGT CCAACCACC	GTCTTTGCC AACGAGT CCGTTGTGG	GCGTTACCC AACGAGT CCCATTCTC
8	AACGTTC	GCGACTTCC AACGTTC CCAACCACC	GTCTTTGCC AACGTTC CCGTTGTGG	GCGTTACCC AACGTTC CCCATTCTC
9	AACTCCT	GCGACTTCC AACTCCT CCAACCACC	GTCTTTGCC AACTCCT CCGTTGTGG	GCGTTACCC AACTCCT CCCATTCTC
10	AACTGTG	GCGACTTCC AACTGTG CCAACCACC	GTCTTTGCC AACTGTG CCGTTGTGG	GCGTTACCC AACTGTG CCCATTCTC
11	AAGAAGG	GCGACTTCC AAGAAGG CCAACCACC	GTCTTTGCC AAGAAGG CCGTTGTGG	GCGTTACCC AAGAAGG CCCATTCTC
12	AAGACCA	GCGACTTCC AAGACCA CCAACCACC	GTCTTTGCC AAGACCA CCGTTGTGG	GCGTTACCC AAGACCA CCCATTCTC
13	AAGCACT	GCGACTTCC AAGCACT CCAACCACC	GTCTTTGCC AAGCACT CCGTTGTGG	GCGTTACCC AAGCACT CCCATTCTC
14	AAGCGTA	GCGACTTCC AAGCGTA CCAACCACC	GTCTTTGCC AAGCGTA CCGTTGTGG	GCGTTACCC AAGCGTA CCCATTCTC
15	AAGCTGC	GCGACTTCC AAGCTGC CCAACCACC	GTCTTTGCC AAGCTGC CCGTTGTGG	GCGTTACCC AAGCTGC CCCATTCTC
16	AAGGAAC	GCGACTTCC AAGGAAC CCAACCACC	GTCTTTGCC AAGGAAC CCGTTGTGG	GCGTTACCC AAGGAAC CCCATTCTC
17	AAGGCTT	GCGACTTCC AAGGCTT CCAACCACC	GTCTTTGCC AAGGCTT CCGTTGTGG	GCGTTACCC AAGGCTT CCCATTCTC
18	AAGGTCG	GCGACTTCC AAGGTCG CCAACCACC	GTCTTTGCC AAGGTCG CCGTTGTGG	GCGTTACCC AAGGTCG CCCATTCTC
19	AAGTGGT	GCGACTTCC AAGTGGT CCAACCACC	GTCTTTGCC AAGTGGT CCGTTGTGG	GCGTTACCC AAGTGGT CCCATTCTC
20	AATACGC	GCGACTTCC AATACGC CCAACCACC	GTCTTTGCC AATACGC CCGTTGTGG	GCGTTACCC AATACGC CCCATTCTC
21	AATGGAG	GCGACTTCC AATGGAG CCAACCACC	GTCTTTGCC AATGGAG CCGTTGTGG	GCGTTACCC AATGGAG CCCATTCTC
22	AATTGCC	GCGACTTCC AATTGCC CCAACCACC	GTCTTTGCC AATTGCC CCGTTGTGG	GCGTTACCC AATTGCC CCCATTCTC
23	ACAACGA	GCGACTTCC ACAACGA CCAACCACC	GTCTTTGCC ACAACGA CCGTTGTGG	GCGTTACCC ACAACGA CCCATTCTC
24	ACAAGCT	GCGACTTCC ACAAGCT CCAACCACC	GTCTTTGCC ACAAGCT CCGTTGTGG	GCGTTACCC ACAAGCT CCCATTCTC
25	ACACATC	GCGACTTCC ACACATC CCAACCACC	GTCTTTGCC ACACATC CCGTTGTGG	GCGTTACCC ACACATC CCCATTCTC
26	ACAGTAC	GCGACTTCC ACAGTAC CCAACCACC	GTCTTTGCC ACAGTAC CCGTTGTGG	GCGTTACCC ACAGTAC CCCATTCTC
27	ACATAGG	GCGACTTCC ACATAGG CCAACCACC	GTCTTTGCC ACATAGG CCGTTGTGG	GCGTTACCC ACATAGG CCCATTCTC
28	ACCAATG	GCGACTTCC ACCAATG CCAACCACC	GTCTTTGCC ACCAATG CCGTTGTGG	GCGTTACCC ACCAATG CCCATTCTC
29	ACCGCAA	GCGACTTCC ACCGCAA CCAACCACC	GTCTTTGCC ACCGCAA CCGTTGTGG	GCGTTACCC ACCGCAA CCCATTCTC
30	ACCGGTT	GCGACTTCC ACCGGTT CCAACCACC	GTCTTTGCC ACCGGTT CCGTTGTGG	GCGTTACCC ACCGGTT CCCATTCTC
31	ACCTAAC	GCGACTTCC ACCTAAC CCAACCACC	GTCTTTGCC ACCTAAC CCGTTGTGG	GCGTTACCC ACCTAAC CCCATTCTC
32	ACCTTCG	GCGACTTCC ACCTTCG CCAACCACC	GTCTTTGCC ACCTTCG CCGTTGTGG	GCGTTACCC ACCTTCG CCCATTCTC
33	ACGAGAA	GCGACTTCC ACGAGAA CCAACCACC	GTCTTTGCC ACGAGAA CCGTTGTGG	GCGTTACCC ACGAGAA CCCATTCTC
34	ACGATCC	GCGACTTCC ACGATCC CCAACCACC	GTCTTTGCC ACGATCC CCGTTGTGG	GCGTTACCC ACGATCC CCCATTCTC
35	ACGCCAT	GCGACTTCC ACGCCAT CCAACCACC	GTCTTTGCC ACGCCAT CCGTTGTGG	GCGTTACCC ACGCCAT CCCATTCTC
36	ACGGTGA	GCGACTTCC ACGGTGA CCAACCACC	GTCTTTGCC ACGGTGA CCGTTGTGG	GCGTTACCC ACGGTGA CCCATTCTC
37	ACGTCTA	GCGACTTCC ACGTCTA CCAACCACC	GTCTTTGCC ACGTCTA CCGTTGTGG	GCGTTACCC ACGTCTA CCCATTCTC
38	ACTACCG	GCGACTTCC ACTACCG CCAACCACC	GTCTTTGCC ACTACCG CCGTTGTGG	GCGTTACCC ACTACCG CCCATTCTC
39	ACTCACA	GCGACTTCC ACTCACA CCAACCACC	GTCTTTGCC ACTCACA CCGTTGTGG	GCGTTACCC ACTCACA CCCATTCTC
40	ACTCTGG	GCGACTTCC ACTCTGG CCAACCACC	GTCTTTGCC ACTCTGG CCGTTGTGG	GCGTTACCC ACTCTGG CCCATTCTC
41	ACTGAGC	GCGACTTCC ACTGAGC CCAACCACC	GTCTTTGCC ACTGAGC CCGTTGTGG	GCGTTACCC ACTGAGC CCCATTCTC
42	AGAACAC	GCGACTTCC AGAACAC CCAACCACC	GTCTTTGCC AGAACAC CCGTTGTGG	GCGTTACCC AGAACAC CCCATTCTC
43	AGAATCG	GCGACTTCC AGAATCG CCAACCACC	GTCTTTGCC AGAATCG CCGTTGTGG	GCGTTACCC AGAATCG CCCATTCTC
44	AGACCGT	GCGACTTCC AGACCGT CCAACCACC	GTCTTTGCC AGACCGT CCGTTGTGG	GCGTTACCC AGACCGT CCCATTCTC
45	AGAGGAT	GCGACTTCC AGAGGAT CCAACCACC	GTCTTTGCC AGAGGAT CCGTTGTGG	GCGTTACCC AGAGGAT CCCATTCTC
46	AGATGCA	GCGACTTCC AGATGCA CCAACCACC	GTCTTTGCC AGATGCA CCGTTGTGG	GCGTTACCC AGATGCA CCCATTCTC
47	AGCATGT	GCGACTTCC AGCATGT CCAACCACC	GTCTTTGCC AGCATGT CCGTTGTGG	GCGTTACCC AGCATGT CCCATTCTC
48	AGCCAGA	GCGACTTCC AGCCAGA CCAACCACC	GTCTTTGCC AGCCAGA CCGTTGTGG	GCGTTACCC AGCCAGA CCCATTCTC
49	AGCGAAG	GCGACTTCC AGCGAAG CCAACCACC	GTCTTTGCC AGCGAAG CCGTTGTGG	GCGTTACCC AGCGAAG CCCATTCTC
50	AGCTCTC	GCGACTTCC AGCTCTC CCAACCACC	GTCTTTGCC AGCTCTC CCGTTGTGG	GCGTTACCC AGCTCTC CCCATTCTC
51	AGGACTG	GCGACTTCC AGGACTG CCAACCACC	GTCTTTGCC AGGACTG CCGTTGTGG	GCGTTACCC AGGACTG CCCATTCTC
52	AGGCTAA	GCGACTTCC AGGCTAA CCAACCACC	GTCTTTGCC AGGCTAA CCGTTGTGG	GCGTTACCC AGGCTAA CCCATTCTC
53	AGGTACC	GCGACTTCC AGGTACC CCAACCACC	GTCTTTGCC AGGTACC CCGTTGTGG	GCGTTACCC AGGTACC CCCATTCTC
54	AGGTTGG	GCGACTTCC AGGTTGG CCAACCACC	GTCTTTGCC AGGTTGG CCGTTGTGG	GCGTTACCC AGGTTGG CCCATTCTC
55	AGTAGTC	GCGACTTCC AGTAGTC CCAACCACC	GTCTTTGCC AGTAGTC CCGTTGTGG	GCGTTACCC AGTAGTC CCCATTCTC
56	AGTCAAC	GCGACTTCC AGTCAAC CCAACCACC	GTCTTTGCC AGTCAAC CCGTTGTGG	GCGTTACCC AGTCAAC CCCATTCTC
57	AGTCGCT	GCGACTTCC AGTCGCT CCAACCACC	GTCTTTGCC AGTCGCT CCGTTGTGG	GCGTTACCC AGTCGCT CCCATTCTC
58	AGTTCAG	GCGACTTCC AGTTCAG CCAACCACC	GTCTTTGCC AGTTCAG CCGTTGTGG	GCGTTACCC AGTTCAG CCCATTCTC
59	ATAAGGC	GCGACTTCC ATAAGGC CCAACCACC	GTCTTTGCC ATAAGGC CCGTTGTGG	GCGTTACCC ATAAGGC CCCATTCTC
60	ATAGACG	GCGACTTCC ATAGACG CCAACCACC	GTCTTTGCC ATAGACG CCGTTGTGG	GCGTTACCC ATAGACG CCCATTCTC

## Sheet: Supplementary Data 4
		SC3
1	L (7,3)	CCCTACACGACGCTCTTCCGATCT NNNNNNNNNN xxxxxxx GCTCACCAAGTCCTAGT
1	TGACTGA	CCCTACACGACGCTCTTCCGATCT NNNNNNNNNN TGACTGA GCTCACCAAGTCCTAGT
2	AACAACC	CCCTACACGACGCTCTTCCGATCT NNNNNNNNNN AACAACC GCTCACCAAGTCCTAGT
3	AACACAG	CCCTACACGACGCTCTTCCGATCT NNNNNNNNNN AACACAG GCTCACCAAGTCCTAGT
4	AACAGGA	CCCTACACGACGCTCTTCCGATCT NNNNNNNNNN AACAGGA GCTCACCAAGTCCTAGT
5	AACCGAC	CCCTACACGACGCTCTTCCGATCT NNNNNNNNNN AACCGAC GCTCACCAAGTCCTAGT
6	AACCTCA	CCCTACACGACGCTCTTCCGATCT NNNNNNNNNN AACCTCA GCTCACCAAGTCCTAGT
7	AACGAGT	CCCTACACGACGCTCTTCCGATCT NNNNNNNNNN AACGAGT GCTCACCAAGTCCTAGT
8	AACGTTC	CCCTACACGACGCTCTTCCGATCT NNNNNNNNNN AACGTTC GCTCACCAAGTCCTAGT
9	AACTCCT	CCCTACACGACGCTCTTCCGATCT NNNNNNNNNN AACTCCT GCTCACCAAGTCCTAGT
10	AACTGTG	CCCTACACGACGCTCTTCCGATCT NNNNNNNNNN AACTGTG GCTCACCAAGTCCTAGT
11	AAGAAGG	CCCTACACGACGCTCTTCCGATCT NNNNNNNNNN AAGAAGG GCTCACCAAGTCCTAGT
12	AAGACCA	CCCTACACGACGCTCTTCCGATCT NNNNNNNNNN AAGACCA GCTCACCAAGTCCTAGT
13	AAGCACT	CCCTACACGACGCTCTTCCGATCT NNNNNNNNNN AAGCACT GCTCACCAAGTCCTAGT
14	AAGCGTA	CCCTACACGACGCTCTTCCGATCT NNNNNNNNNN AAGCGTA GCTCACCAAGTCCTAGT
15	AAGCTGC	CCCTACACGACGCTCTTCCGATCT NNNNNNNNNN AAGCTGC GCTCACCAAGTCCTAGT
16	AAGGAAC	CCCTACACGACGCTCTTCCGATCT NNNNNNNNNN AAGGAAC GCTCACCAAGTCCTAGT
17	AAGGCTT	CCCTACACGACGCTCTTCCGATCT NNNNNNNNNN AAGGCTT GCTCACCAAGTCCTAGT
18	AAGGTCG	CCCTACACGACGCTCTTCCGATCT NNNNNNNNNN AAGGTCG GCTCACCAAGTCCTAGT
19	AAGTGGT	CCCTACACGACGCTCTTCCGATCT NNNNNNNNNN AAGTGGT GCTCACCAAGTCCTAGT
20	AATACGC	CCCTACACGACGCTCTTCCGATCT NNNNNNNNNN AATACGC GCTCACCAAGTCCTAGT
21	AATGGAG	CCCTACACGACGCTCTTCCGATCT NNNNNNNNNN AATGGAG GCTCACCAAGTCCTAGT
22	AATTGCC	CCCTACACGACGCTCTTCCGATCT NNNNNNNNNN AATTGCC GCTCACCAAGTCCTAGT
23	ACAACGA	CCCTACACGACGCTCTTCCGATCT NNNNNNNNNN ACAACGA GCTCACCAAGTCCTAGT
24	ACAAGCT	CCCTACACGACGCTCTTCCGATCT NNNNNNNNNN ACAAGCT GCTCACCAAGTCCTAGT
25	ACACATC	CCCTACACGACGCTCTTCCGATCT NNNNNNNNNN ACACATC GCTCACCAAGTCCTAGT
26	ACAGTAC	CCCTACACGACGCTCTTCCGATCT NNNNNNNNNN ACAGTAC GCTCACCAAGTCCTAGT
27	ACATAGG	CCCTACACGACGCTCTTCCGATCT NNNNNNNNNN ACATAGG GCTCACCAAGTCCTAGT
28	ACCAATG	CCCTACACGACGCTCTTCCGATCT NNNNNNNNNN ACCAATG GCTCACCAAGTCCTAGT
29	ACCGCAA	CCCTACACGACGCTCTTCCGATCT NNNNNNNNNN ACCGCAA GCTCACCAAGTCCTAGT
30	ACCGGTT	CCCTACACGACGCTCTTCCGATCT NNNNNNNNNN ACCGGTT GCTCACCAAGTCCTAGT
31	ACCTAAC	CCCTACACGACGCTCTTCCGATCT NNNNNNNNNN ACCTAAC GCTCACCAAGTCCTAGT
32	ACCTTCG	CCCTACACGACGCTCTTCCGATCT NNNNNNNNNN ACCTTCG GCTCACCAAGTCCTAGT
33	ACGAGAA	CCCTACACGACGCTCTTCCGATCT NNNNNNNNNN ACGAGAA GCTCACCAAGTCCTAGT
34	ACGATCC	CCCTACACGACGCTCTTCCGATCT NNNNNNNNNN ACGATCC GCTCACCAAGTCCTAGT
35	ACGCCAT	CCCTACACGACGCTCTTCCGATCT NNNNNNNNNN ACGCCAT GCTCACCAAGTCCTAGT
36	ACGGTGA	CCCTACACGACGCTCTTCCGATCT NNNNNNNNNN ACGGTGA GCTCACCAAGTCCTAGT
37	ACGTCTA	CCCTACACGACGCTCTTCCGATCT NNNNNNNNNN ACGTCTA GCTCACCAAGTCCTAGT
38	ACTACCG	CCCTACACGACGCTCTTCCGATCT NNNNNNNNNN ACTACCG GCTCACCAAGTCCTAGT
39	ACTCACA	CCCTACACGACGCTCTTCCGATCT NNNNNNNNNN ACTCACA GCTCACCAAGTCCTAGT
40	ACTCTGG	CCCTACACGACGCTCTTCCGATCT NNNNNNNNNN ACTCTGG GCTCACCAAGTCCTAGT
41	ACTGAGC	CCCTACACGACGCTCTTCCGATCT NNNNNNNNNN ACTGAGC GCTCACCAAGTCCTAGT
42	AGAACAC	CCCTACACGACGCTCTTCCGATCT NNNNNNNNNN AGAACAC GCTCACCAAGTCCTAGT
43	AGAATCG	CCCTACACGACGCTCTTCCGATCT NNNNNNNNNN AGAATCG GCTCACCAAGTCCTAGT
44	AGACCGT	CCCTACACGACGCTCTTCCGATCT NNNNNNNNNN AGACCGT GCTCACCAAGTCCTAGT
45	AGAGGAT	CCCTACACGACGCTCTTCCGATCT NNNNNNNNNN AGAGGAT GCTCACCAAGTCCTAGT
46	AGATGCA	CCCTACACGACGCTCTTCCGATCT NNNNNNNNNN AGATGCA GCTCACCAAGTCCTAGT
47	AGCATGT	CCCTACACGACGCTCTTCCGATCT NNNNNNNNNN AGCATGT GCTCACCAAGTCCTAGT
48	AGCCAGA	CCCTACACGACGCTCTTCCGATCT NNNNNNNNNN AGCCAGA GCTCACCAAGTCCTAGT
49	AGCGAAG	CCCTACACGACGCTCTTCCGATCT NNNNNNNNNN AGCGAAG GCTCACCAAGTCCTAGT
50	AGCTCTC	CCCTACACGACGCTCTTCCGATCT NNNNNNNNNN AGCTCTC GCTCACCAAGTCCTAGT
51	AGGACTG	CCCTACACGACGCTCTTCCGATCT NNNNNNNNNN AGGACTG GCTCACCAAGTCCTAGT
52	AGGCTAA	CCCTACACGACGCTCTTCCGATCT NNNNNNNNNN AGGCTAA GCTCACCAAGTCCTAGT
53	AGGTACC	CCCTACACGACGCTCTTCCGATCT NNNNNNNNNN AGGTACC GCTCACCAAGTCCTAGT
54	AGGTTGG	CCCTACACGACGCTCTTCCGATCT NNNNNNNNNN AGGTTGG GCTCACCAAGTCCTAGT
55	AGTAGTC	CCCTACACGACGCTCTTCCGATCT NNNNNNNNNN AGTAGTC GCTCACCAAGTCCTAGT
56	AGTCAAC	CCCTACACGACGCTCTTCCGATCT NNNNNNNNNN AGTCAAC GCTCACCAAGTCCTAGT
57	AGTCGCT	CCCTACACGACGCTCTTCCGATCT NNNNNNNNNN TGACTGA GCTCACCAAGTCCTAGT
58	AGTTCAG	CCCTACACGACGCTCTTCCGATCT NNNNNNNNNN AACAACC GCTCACCAAGTCCTAGT
59	ATAAGGC	CCCTACACGACGCTCTTCCGATCT NNNNNNNNNN AACACAG GCTCACCAAGTCCTAGT
60	ATAGACG	CCCTACACGACGCTCTTCCGATCT NNNNNNNNNN AACAGGA GCTCACCAAGTCCTAGT

## Sheet: Supplementary Data 5
Number	Name	Sequence
1	ACTB_1_421_RT	5'pGCTCCCTGTCTGACG ACGAGCGCGGCGATATCAT
2	CD19_1_515_RT	5'pGCTCCCTGTCTGACG GCAGCACAGCGTTATCTCCC
3	CD19_4_810_RT	5'pGCTCCCTGTCTGACG CACCAGTCCTCAGCAGCC
4	CD19_5_483_RT	5'pGCTCCCTGTCTGACG TTTCCTCCTCAGGACCAGGG
5	CD19_11_483_RT	5'pGCTCCCTGTCTGACG ACCCATGAGGGCTCAGGAAG
6	CD3E_2_459_RT	5'pGCTCCCTGTCTGACG TCATTACCATCTTGCCCCCAA
7	CD3E_5_162_RT	5'pGCTCCCTGTCTGACG GCATGTCAATATTACTGTGGTTCCAG
8	CD4_2_805_RT	5'pGCTCCCTGTCTGACG TCTTTCCCTGAGTGGCTGCT
9	CD4_3_381_RT	5'pGCTCCCTGTCTGACG GCGATCATTCAGCTTGGATGG
10	CD4_4_632_RT	5'pGCTCCCTGTCTGACG TGGGTGTCAGAGTTGGCAGT
11	CD4_5_390_RT	5'pGCTCCCTGTCTGACG GCTGGAGGCCTTCTGGAAAG
12	CXCR4_1x_461_RT	5'pGCTCCCTGTCTGACG TCTCCAGATGCGGTGGCTAC
13	CXCR4_2x_3496_RT	5'pGCTCCCTGTCTGACG AATCCATTGCCCACAATGCC
14	CXCR4_2x_8089_RT	5'pGCTCCCTGTCTGACG TGACATGGACTGCCTTGCA
15	HINT1_1_290_RT	5'pGCTCCCTGTCTGACG GGAAATGTCATGGAAAGCAAGGC
16	HINT1_3x_2821_RT	5'pGCTCCCTGTCTGACG GCCGACCTCCAAGAACATGG
17	HLA-DRA_1_221_RT	5'pGCTCCCTGTCTGACG ACTCGGCCTGGATGATCACA
18	HLA-DRA_3x_1500_RT	5'pGCTCCCTGTCTGACG ACACTCCTGTGGTGACAGGT
19	HLA-DRA_3_719_RT	5'pGCTCCCTGTCTGACG AGGGCTTGGAGCATCAAACT
20	HLA-DRA_4_374_RT	5'pGCTCCCTGTCTGACG CATTAAAGCAGAAGTTTCTTCAGTGATCT
21	LAT_7_1116_RT	5'pGCTCCCTGTCTGACG TCCGGAACGTTCACGTAATCA
22	LAT_10_337_RT	5'pGCTCCCTGTCTGACG AGGACAGACTCGGCCTCCA
23	LCK_2_621_RT	5'pGCTCCCTGTCTGACG AGAGCCATTTCGGATGAGCA
24	LCK_5_598_RT	5'pGCTCCCTGTCTGACG TGCGGCTCAGGTTCTTGAAG
25	LCK_10_883_RT	5'pGCTCCCTGTCTGACG TCCGCTCTTCAATGAATGCCA
26	NAP1L1_1_508_RT	5'pGCTCCCTGTCTGACG TCTGCCATGTTGTAAGAACTCCA
27	OAZ1_1_291_RT	5'pGCTCCCTGTCTGACG TACTACAGCAGTGGAGGGAGAC
28	OAZ1_2_250_RT	5'pGCTCCCTGTCTGACG CCTCTGTTACATTCAGCCGATCA
29	OAZ1_3_224_RT	5'pGCTCCCTGTCTGACG TCCTCAGCGAACTCCAGGA
30	OAZ1_4_547_RT	5'pGCTCCCTGTCTGACG AGCCCAAAAAGCTGAAGGTTCG
31	PLCG1_10_1015_RT	5'pGCTCCCTGTCTGACG TCACTGGAGAACTGGTCCCC
32	PTPRC_3_292_RT	5'pGCTCCCTGTCTGACG ACACTGGGCATCTTTGCTGT
33	PTPRC_13_378_RT	5'pGCTCCCTGTCTGACG GTTCCAGACCTGGCTTGGAG
34	ZAP70_7_619_RT	5'pGCTCCCTGTCTGACG GGTGTCGATTCGTCTCTGAGG
35	ZAP70_8_829_RT	5'pGCTCCCTGTCTGACG ATCGGCCGCGGTTTGTCT
36	Actb_2-18_2_RT	5'pGCTCCCTGTCTGACG ACCCATTCCCACCATCACAC
37	Actb_1-38_5_RT	5'pGCTCCCTGTCTGACG ATGCCGGAGCCGTTGTC
38	Cd19_8-27_60_RT	5'pGCTCCCTGTCTGACG CCCTCCTCGCTGTCTGGC
39	Cd19_7-45_96_RT	5'pGCTCCCTGTCTGACG CAGCAGCCCAACGCTGA
40	Cd3e_5-28_76_RT	5'pGCTCCCTGTCTGACG GTCAGGTCCACCTCCACACAG
41	Lck_8-56_47_RT	5'pGCTCCCTGTCTGACG AACTTGATGCCCGAGGGAG
42	Lck_7-21_11_RT	5'pGCTCCCTGTCTGACG TTCGTGTGTCCGTTGTAGTACC
43	Lck_5-38_2_RT	5'pGCTCCCTGTCTGACG GACCGACAGGGAAAAGGACC
44	Oaz1_5-52_89_RT	5'pGCTCCCTGTCTGACG CAAAGCCAAGAAAGCTGAAGGT
45	Oaz1_3-44_98_RT	5'pGCTCCCTGTCTGACG ACGTCGGCTCCTCTGTCAC
46	Hsp90ab1_10-34_1_RT	5'pGCTCCCTGTCTGACG TGCAGTGACCTCATCTTCATCG
47	Cd4_1-22_51_RT	5'pGCTCCCTGTCTGACG CGGCACATGGTGGTCTC
48	Cd4_5-35_53_RT	5'pGCTCCCTGTCTGACG CCTCACTCTTATAGGCCGTG
49	Cd4_7-2_87_RT	5'pGCTCCCTGTCTGACG CTGGTTCACCCCTCTGGATA
50	Cd4_9-16_19_RT	5'pGCTCCCTGTCTGACG ATTATGGCTCTTCTGCATCCG
51	Lat_1-59_72_RT	5'pGCTCCCTGTCTGACG TGGGTACAAACTCTCTGTGG
52	Lat_10-14_41_RT	5'pGCTCCCTGTCTGACG CCTCTTCTCCTTCGTCTTCCA
53	Lat_7-17_77_RT	5'pGCTCCCTGTCTGACG CAGAGGAGACAACAGGGACG
54	Nap1l1_6-8_9_RT	5'pGCTCCCTGTCTGACG CTCATCTTCAATCTTGGCCTTTT
55	Plcg1_13-38_32_RT	5'pGCTCCCTGTCTGACG TGGACAGGATGACTGGGTAC
56	Ptprc_25-19_93_RT	5'pGCTCCCTGTCTGACG CCTCCAACTCCTGTATGAAGG
57	Ptprc_30-3_91_RT	5'pGCTCCCTGTCTGACG GCACAGAACAACCCTGTCTG
58	Zap70_8-44_20_RT	5'pGCTCCCTGTCTGACG GGCCACGTCAATCTGCTT

## Sheet: Supplementary Data 6
Number	Name	Sequence
1	ACTB_4_579_RT	5'pGCTCCCTGTCTGACG TTCGTGGATGCCACAGGACT
2	ACTB_5_467_RT	5'pGCTCCCTGTCTGACG CGGAGTACTTGCGCTCAGGA
3	CD19_1_515_RT	5'pGCTCCCTGTCTGACG GCAGCACAGCGTTATCTCCC
4	CD19_4_810_RT	5'pGCTCCCTGTCTGACG CACCAGTCCTCAGCAGCC
5	CD19_5_483_RT	5'pGCTCCCTGTCTGACG TTTCCTCCTCAGGACCAGGG
6	CD19_11_483_RT	5'pGCTCCCTGTCTGACG ACCCATGAGGGCTCAGGAAG
7	CD19_13_573_RT	5'pGCTCCCTGTCTGACG TGGCCCATCGGGATTATCCAT
8	CD3E_1_382_RT	5'pGCTCCCTGTCTGACG CGGAGGCCAGCAGACTTACT
9	CD3E_2_459_RT	5'pGCTCCCTGTCTGACG TCATTACCATCTTGCCCCCAA
10	CD3E_5_162_RT	5'pGCTCCCTGTCTGACG GCATGTCAATATTACTGTGGTTCCAG
11	CD3E_8_599_RT	5'pGCTCCCTGTCTGACGAGAATACAGGTCCCGCTGGC
12	CD4_1_841_RT	5'pGCTCCCTGTCTGACG TAGGGACCTGAGCCCACAGA
13	CD4_2_805_RT	5'pGCTCCCTGTCTGACG TCTTTCCCTGAGTGGCTGCT
14	CD4_3_381_RT	5'pGCTCCCTGTCTGACG GCGATCATTCAGCTTGGATGG
15	CD4_4_632_RT	5'pGCTCCCTGTCTGACG TGGGTGTCAGAGTTGGCAGT
16	CD4_5_390_RT	5'pGCTCCCTGTCTGACG GCTGGAGGCCTTCTGGAAAG
17	CXCR4_1x_461_RT	5'pGCTCCCTGTCTGACG TCTCCAGATGCGGTGGCTAC
18	CXCR4_1_790_RT	5'pGCTCCCTGTCTGACG GCCCATTTCCTCGGTGTAGT
19	CXCR4_2x_3496_RT	5'pGCTCCCTGTCTGACG AATCCATTGCCCACAATGCC
20	CXCR4_2x_8089_RT	5'pGCTCCCTGTCTGACG TGACATGGACTGCCTTGCA
21	CXCR4_2x_10202_RT	5'pGCTCCCTGTCTGACG TAAGGCAGCCAACAGGCGAA
22	GAPDH_2_460_RT	5'pGCTCCCTGTCTGACG GTGACCAGGCGCCCAATAC
23	GAPDH_4_813_RT	5'pGCTCCCTGTCTGACG CAGCATCGCCCCACTTGATT
24	HINT1_1x_2463_RT	5'pGCTCCCTGTCTGACG AAGATCGTGTCGCCACCAGG
25	HINT1_1_290_RT	5'pGCTCCCTGTCTGACG GGAAATGTCATGGAAAGCAAGGC
26	HINT1_2_284_RT	5'pGCTCCCTGTCTGACG GCCAACAATCATTAAGTGTCCAAGA
27	HINT1_3x_2821_RT	5'pGCTCCCTGTCTGACG GCCGACCTCCAAGAACATGG
28	HINT1_3x_4586_RT	5'pGCTCCCTGTCTGACG GGAAATTGCCTAACTTAATCATTGCCT
29	HLA-DRA_1_221_RT	5'pGCTCCCTGTCTGACG ACTCGGCCTGGATGATCACA
30	HLA-DRA_2_46_RT	5'pGCTCCCTGTCTGACG GTGAGCACAGTTACCTCTGGA
31	HLA-DRA_3x_1500_RT	5'pGCTCCCTGTCTGACG ACACTCCTGTGGTGACAGGT
32	HLA-DRA_3_719_RT	5'pGCTCCCTGTCTGACG AGGGCTTGGAGCATCAAACT
33	HLA-DRA_4_374_RT	5'pGCTCCCTGTCTGACG CATTAAAGCAGAAGTTTCTTCAGTGATCT
34	LAT_2_167_RT	5'pGCTCCCTGTCTGACG TGAACTGGATGCCCCTTGGA
35	LAT_5_612_RT	5'pGCTCCCTGTCTGACG TTCTCGTAGCTCGCCACACT
36	LAT_7_1116_RT	5'pGCTCCCTGTCTGACG TCCGGAACGTTCACGTAATCA
37	LAT_8_450_RT	5'pGCTCCCTGTCTGACG CCTGGGACACATTCACATACTCC
38	LAT_10_337_RT	5'pGCTCCCTGTCTGACG AGGACAGACTCGGCCTCCA
39	LCK_2_621_RT	5'pGCTCCCTGTCTGACG AGAGCCATTTCGGATGAGCA
40	LCK_3_355_RT	5'pGCTCCCTGTCTGACG GTGCAGAGCGATAACCAGGT
41	LCK_5_598_RT	5'pGCTCCCTGTCTGACG TGCGGCTCAGGTTCTTGAAG
42	LCK_7_558_RT	5'pGCTCCCTGTCTGACG GCACAGCCCATCTGAAGCAT
43	LCK_10_883_RT	5'pGCTCCCTGTCTGACG TCCGCTCTTCAATGAATGCCA
44	NAP1L1_1_508_RT	5'pGCTCCCTGTCTGACG TCTGCCATGTTGTAAGAACTCCA
45	NAP1L1_4_436_RT	5'pGCTCCCTGTCTGACG CGTCTTTTAACTACCCTAGGCAGG
46	NAP1L1_8_317_RT	5'pGCTCCCTGTCTGACG TCATTGGGTTCAAAGTGAAATTCTAAGAC
47	NAP1L1_11_101_RT	5'pGCTCCCTGTCTGACG TGCAGCAAGGATAGCTTCAGC
48	NAP1L1_14_663_RT	5'pGCTCCCTGTCTGACG TGCTGCTTGCACTCTGCTG
49	OAZ1_1x_1901_RT	5'pGCTCCCTGTCTGACG GCGCTGGGTTTATCCCCTTC
50	OAZ1_1_291_RT	5'pGCTCCCTGTCTGACG TACTACAGCAGTGGAGGGAGAC
51	OAZ1_2_250_RT	5'pGCTCCCTGTCTGACG CCTCTGTTACATTCAGCCGATCA
52	OAZ1_3_224_RT	5'pGCTCCCTGTCTGACG TCCTCAGCGAACTCCAGGA
53	OAZ1_4_547_RT	5'pGCTCCCTGTCTGACG AGCCCAAAAAGCTGAAGGTTCG
54	PLCG1_10_1015_RT	5'pGCTCCCTGTCTGACG TCACTGGAGAACTGGTCCCC
55	PLCG1_19_851_RT	5'pGCTCCCTGTCTGACG CATACAGGGCCCCGTAGTCA
56	PLCG1_23_762_RT	5'pGCTCCCTGTCTGACG CCGGTTGTTCTTGCCCTCAG
57	PLCG1_25_687_RT	5'pGCTCCCTGTCTGACG CCGGTAGCAAGCACGTTCTG
58	PLCG1_26_837_RT	5'pGCTCCCTGTCTGACG AGGGCCTGGTTCATCTGCAT
59	PTP4A2_1_199_RT	5'pGCTCCCTGTCTGACG AATCGCCATAAATGTGCAACGT
60	PTP4A2_2_802_RT	5'pGCTCCCTGTCTGACG ACTCGAACCAAAGTCGTCACT
61	PTP4A2_3_271_RT	5'pGCTCCCTGTCTGACG TGGAGCTCCATCATCAAATGGC
62	PTP4A2_4_99_RT	5'pGCTCCCTGTCTGACG GTGCAACCAGCACAGGTG
63	PTP4A2_5_486_RT	5'pGCTCCCTGTCTGACG GGAATTGAACGCTCCCCTTCT
64	PTPRC_3_292_RT	5'pGCTCCCTGTCTGACG ACACTGGGCATCTTTGCTGT
65	PTPRC_13_378_RT	5'pGCTCCCTGTCTGACG GTTCCAGACCTGGCTTGGAG
66	PTPRC_24_708_RT	5'pGCTCCCTGTCTGACG TAGGTTCCTGTGCGCCCAAC
67	PTPRC_26_688_RT	5'pGCTCCCTGTCTGACG TGCTGTGTCCTCCAGCTCC
68	PTPRC_32_713_RT	5'pGCTCCCTGTCTGACG GGTAGGTGCTGGCAATGACG
69	ZAP70_5_368_RT	5'pGCTCCCTGTCTGACG GTCCGCCTTCAGCTTCAGAT
70	ZAP70_7_619_RT	5'pGCTCCCTGTCTGACG GGTGTCGATTCGTCTCTGAGG
71	ZAP70_8_829_RT	5'pGCTCCCTGTCTGACG ATCGGCCGCGGTTTGTCT
72	ZAP70_9_738_RT	5'pGCTCCCTGTCTGACG TGCTTCAGCACCTTGATGGC
73	ZAP70_12_787_RT	5'pGCTCCCTGTCTGACG ATGACCTCCGGCCCTTTCAT

## Sheet: Supplementary Data 7
Number	Name	Sequence
1	Bcr-Abl-1RT	5'pGCTCCCTGTCTGACG GCTCAAAGTCAGATGCTAC
2	Bcr-Abl-2RT	5'pGCTCCCTGTCTGACG GGAGCTTTTCACCTTTAG
3	Bcr-Abl-3RT	5'pGCTCCCTGTCTGACG AAGGTTTTCCTTGGAGTTC
4	Abl-1RT	5'pGCTCCCTGTCTGACG CAAGATCTCTGTGGATGAAG
5	Abl-2RT	5'pGCTCCCTGTCTGACG TCCACTTCGTCTGAGATA
6	Abl-3RT	5'pGCTCCCTGTCTGACG AATTTCCCAAAGCAATACT
7	PPIB-1RT	5'pGCTCCCTGTCTGACG TAGATGCTCTTTCCTCCT
8	PPIB-2RT	5'pGCTCCCTGTCTGACG TAGCCAAATCCTTTCTCT
9	PPIB-3RT	5'pGCTCCCTGTCTGACG GGTCAAAATACACCTTGA
10	PGK1-1RT	5'pGCTCCCTGTCTGACG AGAAGTGCCAATCTCCAT
11	PGK1-2RT	5'pGCTCCCTGTCTGACG CCTTAATCCTCTGGTTGT
12	PGK1-3RT	5'pGCTCCCTGTCTGACG GTCTCCACCACCTATGAT
13	EIF2S3-1RT	5'pGCTCCCTGTCTGACG AAGATTCATTACCAGCTATC
14	EIF2S3-2RT	5'pGCTCCCTGTCTGACG ACCAATTGTACCTATGTTAA
15	EIF2S3-3RT	5'pGCTCCCTGTCTGACG CCACCTTTAATACTCCTTT
16	HBG1-1RT	5'pGCTCCCTGTCTGACG ATTTCCCAGGAGCTTGAA
17	HBG1-2RT	5'pGCTCCCTGTCTGACG TAGACAACCAGGAGCCTT
18	HBG1-3RT	5'pGCTCCCTGTCTGACG GAATTCTTTGCCGAAATG
19	HBE1-1RT	5'pGCTCCCTGTCTGACG TAAACAACGAGGAGTCTG
20	HBE1-2RT	5'pGCTCCCTGTCTGACG TTACCCAGGAGCTTGAAG
21	HBE1-3RT	5'pGCTCCCTGTCTGACG GAGTAGCCAGAATAATCA
22	CD41-1RT	5'pGCTCCCTGTCTGACG CATCGCGATTCCTATCTG
23	CD41-2RT	5'pGCTCCCTGTCTGACG ATCTGGATGTTGAAGCAG
24	CD41-3RT	5'pGCTCCCTGTCTGACG ATCACGGAGGTCAAAGAG
25	GYPA-1RT	5'pGCTCCCTGTCTGACG CCTTTCTCCGGTTTCCTC
26	GYPA-2RT	5'pGCTCCCTGTCTGACG GAGTGTTATCTCGGTTTC
27	GYPA-3RT	5'pGCTCCCTGTCTGACG ATTGATCACTTGTCTCTG
28	GYPA-4RT	5'pGCTCCCTGTCTGACG GAGTGTTATCTCTGGTTC
29	GYPA-5RT	5'pGCTCCCTGTCTGACG GTTTGTGCGTATCATTTG
30	GATA1-1RT	5'pGCTCCCTGTCTGACG GGTACACCTGAAAGACTG
31	GATA1-2RT	5'pGCTCCCTGTCTGACG TGTAGCTTGTAGTAGAGG
32	GATA1-3RT	5'pGCTCCCTGTCTGACG TCATCTTGTGATAGAGGC
33	GATA2-1RT	5'pGCTCCCTGTCTGACG AGTGGCCTGTTAACATTG
34	GATA2-3RT	5'pGCTCCCTGTCTGACG TGGTTGTCGTCAGTCTTC
35	GATA2-2RT	5'pGCTCCCTGTCTGACG TCTGACAATTTGCACAAC
36	GATA2-4RT	5'pGCTCCCTGTCTGACG CCCACAGTTGACACACTC
37	CD33-1RT	5'pGCTCCCTGTCTGACG GTAGGGTGGGTGTCATTC
38	CD33-2RT	5'pGCTCCCTGTCTGACG GTCTCTTGTTTCCCTGAG
39	CD33-3RT	5'pGCTCCCTGTCTGACG CTGTGGGTCAAGTCTGTC
40	CD33-4RT	5'pGCTCCCTGTCTGACG CATGTAACTTGGACTTCT
41	NRas-1RT	5'pGCTCCCTGTCTGACG TCTCATGGCACTGTACTC

## Sheet: Supplementary Data 8
Number	Name	Sequence
1	ACTB_1_421_FP	5'-GTGACTGGAGTTCAGACGTGTGCTCTTCCGATCT CACACCCGCCGCCAG
2	CD19_1_515_FP	5'-GTGACTGGAGTTCAGACGTGTGCTCTTCCGATCT GGCCCGAGGAACCTCTAGTG
3	CD19_4_810_FP	5'-GTGACTGGAGTTCAGACGTGTGCTCTTCCGATCT ACCTGGAGATCACTGCTCGG
4	CD19_5_483_FP	5'-GTGACTGGAGTTCAGACGTGTGCTCTTCCGATCT TGTTCCCTTGTGGGCATTCT
5	CD19_11_483_FP	5'-GTGACTGGAGTTCAGACGTGTGCTCTTCCGATCT AGGATGAAGAGCTGACCCAGC
6	CD3E_2_459_FP	5'-GTGACTGGAGTTCAGACGTGTGCTCTTCCGATCT TGGAGAGTTCTGGGCCTCTG
7	CD3E_5_162_FP	5'-GTGACTGGAGTTCAGACGTGTGCTCTTCCGATCT AGAAATGGGTGGTATTACACAGACA
8	CD4_2_805_FP	5'-GTGACTGGAGTTCAGACGTGTGCTCTTCCGATCT ACTTGCTTCTGGTGCTGCAA
9	CD4_3_381_FP	5'-GTGACTGGAGTTCAGACGTGTGCTCTTCCGATCT TTCTGGGAAATCAGGGCTCC
10	CD4_4_632_FP	5'-GTGACTGGAGTTCAGACGTGTGCTCTTCCGATCT ACCAGAAGGAGGAGGTGCAA
11	CD4_5_390_FP	5'-GTGACTGGAGTTCAGACGTGTGCTCTTCCGATCT ACCAGAAGAAGGTGGAGTTCAAA
12	CXCR4_1x_461_FP	5'-GTGACTGGAGTTCAGACGTGTGCTCTTCCGATCT TAGCAAAGTGACGCCGAGGG
13	CXCR4_2x_3496_FP	5'-GTGACTGGAGTTCAGACGTGTGCTCTTCCGATCT TCCTGCCCACCATCTACTCC
14	CXCR4_2x_8089_FP	5'-GTGACTGGAGTTCAGACGTGTGCTCTTCCGATCT AGTTGATGCCGTGGCAAACT
15	HINT1_1_290_FP	5'-GTGACTGGAGTTCAGACGTGTGCTCTTCCGATCT CCGCAAGGAAATACCAGCCA
16	HINT1_3x_2821_FP	5'-GTGACTGGAGTTCAGACGTGTGCTCTTCCGATCT AGGTTCAGATGGTGGACAGTCT
17	HLA-DRA_1_221_FP	5'-GTGACTGGAGTTCAGACGTGTGCTCTTCCGATCT AGCGCTCAGGAATCATGGG
18	HLA-DRA_3x_1500_FP	5'-GTGACTGGAGTTCAGACGTGTGCTCTTCCGATCT CCCCACCAGTGGTCAATGTC
19	HLA-DRA_3_719_FP	5'-GTGACTGGAGTTCAGACGTGTGCTCTTCCGATCT GGCTTGGATGAGCCTCTTCT
20	HLA-DRA_4_374_FP	5'-GTGACTGGAGTTCAGACGTGTGCTCTTCCGATCT GGCCTCTGTAAGGCACATGG
21	LAT_7_1116_FP	5'-GTGACTGGAGTTCAGACGTGTGCTCTTCCGATCT CCGAGACAGTGCCTTCTCCA
22	LAT_10_337_FP	5'-GTGACTGGAGTTCAGACGTGTGCTCTTCCGATCT ACGAGAATCTGCAGGAGCTG
23	LCK_2_621_FP	5'-GTGACTGGAGTTCAGACGTGTGCTCTTCCGATCT CCATAGTCCCACTGGATGGCA
24	LCK_5_598_FP	5'-GTGACTGGAGTTCAGACGTGTGCTCTTCCGATCT AAAGCGAACAGCCTGGAGC
25	LCK_10_883_FP	5'-GTGACTGGAGTTCAGACGTGTGCTCTTCCGATCT CTGGACATGGCAGCCCAA
26	NAP1L1_1_508_FP	5'-GTGACTGGAGTTCAGACGTGTGCTCTTCCGATCT CGCCTGGCTCCCCATACTA
27	OAZ1_1_291_FP	5'-GTGACTGGAGTTCAGACGTGTGCTCTTCCGATCT CTCCTAAGCCTGCACAGCC
28	OAZ1_2_250_FP	5'-GTGACTGGAGTTCAGACGTGTGCTCTTCCGATCT CAGAGGGATCACAATCTTTCAGCT
29	OAZ1_3_224_FP	5'-GTGACTGGAGTTCAGACGTGTGCTCTTCCGATCT CCCGAGGGGAGCAAGGAC
30	OAZ1_4_547_FP	5'-GTGACTGGAGTTCAGACGTGTGCTCTTCCGATCT CTTCCACAAGAACCGCGAGG
31	PLCG1_10_1015_FP	5'-GTGACTGGAGTTCAGACGTGTGCTCTTCCGATCT TGGATCTCCTCCTCGCACAA
32	PTPRC_3_292_FP	5'-GTGACTGGAGTTCAGACGTGTGCTCTTCCGATCT CAAAGCCCAACACCTTCCCC
33	PTPRC_13_378_FP	5'-GTGACTGGAGTTCAGACGTGTGCTCTTCCGATCT TGGAAGTGCTGCAATGTGTCA
34	ZAP70_7_619_FP	5'-GTGACTGGAGTTCAGACGTGTGCTCTTCCGATCT TCCCAGCCCACCCATCC
35	ZAP70_8_829_FP	5'-GTGACTGGAGTTCAGACGTGTGCTCTTCCGATCT ATGGATACACCCCTGAGCCAG
36	Actb_2-18_2_FP	5'-GTGACTGGAGTTCAGACGTGTGCTCTTCCGATCT TGCTCCCCGGGCTGTA
37	Actb_1-38_5_FP	5'-GTGACTGGAGTTCAGACGTGTGCTCTTCCGATCT TCCACACCCGCCACCA
38	Cd19_8-27_60_FP	5'-GTGACTGGAGTTCAGACGTGTGCTCTTCCGATCT GGAGCTCAGAGCCATGAAACA
39	Cd19_7-45_96_FP	5'-GTGACTGGAGTTCAGACGTGTGCTCTTCCGATCT TACGGGAATGTGCTCTCCCTTC
40	Cd3e_5-28_76_FP	5'-GTGACTGGAGTTCAGACGTGTGCTCTTCCGATCT AAAAACACGTACTTGTACCTGAAAGCT
41	Lck_8-56_47_FP	5'-GTGACTGGAGTTCAGACGTGTGCTCTTCCGATCT ACATCATCACGGAATACATGGAGAACG
42	Lck_7-21_11_FP	5'-GTGACTGGAGTTCAGACGTGTGCTCTTCCGATCT TTGGTGGAGCGGCTGG
43	Lck_5-38_2_FP	5'-GTGACTGGAGTTCAGACGTGTGCTCTTCCGATCT CCTTCCTGATCCGGGAAAGC
44	Oaz1_5-52_89_FP	5'-GTGACTGGAGTTCAGACGTGTGCTCTTCCGATCT CCCAAGAACCGTGAGGACAGAG
45	Oaz1_3-44_98_FP	5'-GTGACTGGAGTTCAGACGTGTGCTCTTCCGATCT TCACAGTCTTTCAGCTAGCATCCT
46	Hsp90ab1_10-34_1_FP	5'-GTGACTGGAGTTCAGACGTGTGCTCTTCCGATCT TCCAACCGCATCTACCGCAT
47	Cd4_1-22_51_FP	5'-GTGACTGGAGTTCAGACGTGTGCTCTTCCGATCT GCAGAGTGAAGGAAGGACTG
48	Cd4_5-35_53_FP	5'-GTGACTGGAGTTCAGACGTGTGCTCTTCCGATCT AACTGGTTCGGCATGACACT
49	Cd4_7-2_87_FP	5'-GTGACTGGAGTTCAGACGTGTGCTCTTCCGATCT GCAGTGTCTACTGAGTGAAGG
50	Cd4_9-16_19_FP	5'-GTGACTGGAGTTCAGACGTGTGCTCTTCCGATCT TCAGATCAAGAGGCTCCTCAG
51	Lat_1-59_72_FP	5'-GTGACTGGAGTTCAGACGTGTGCTCTTCCGATCT CTGGCTGCCCTGTGC
52	Lat_10-14_41_FP	5'-GTGACTGGAGTTCAGACGTGTGCTCTTCCGATCT AGCAGCCAGTGACCAGG
53	Lat_7-17_77_FP	5'-GTGACTGGAGTTCAGACGTGTGCTCTTCCGATCT GACTATCCCAACGGCTACCT
54	Nap1l1_6-8_9_FP	5'-GTGACTGGAGTTCAGACGTGTGCTCTTCCGATCT TGCGAGTGGAAACCAGATG
55	Plcg1_13-38_32_FP	5'-GTGACTGGAGTTCAGACGTGTGCTCTTCCGATCT TTCTCTGACGTCCTGCACAC
56	Ptprc_25-19_93_FP	5'-GTGACTGGAGTTCAGACGTGTGCTCTTCCGATCT GAAGAGAGATCCACCCAGTG
57	Ptprc_30-3_91_FP	5'-GTGACTGGAGTTCAGACGTGTGCTCTTCCGATCT TGAAGTATCACAAGCATGCATC
58	Zap70_8-44_20_FP	5'-GTGACTGGAGTTCAGACGTGTGCTCTTCCGATCT GCTTGGCTGTGGCAACT

## Sheet: Supplementary Data 9
Number	Name	Sequence
1	ACTB_4_579_FP	5'-GTGACTGGAGTTCAGACGTGTGCTCTTCCGATCT GCACTCTTCCAGCCTTCCTT
2	ACTB_5_467_FP	5'-GTGACTGGAGTTCAGACGTGTGCTCTTCCGATCT GGCACCCAGCACAATGAAGA
3	CD19_1_515_FP	5'-GTGACTGGAGTTCAGACGTGTGCTCTTCCGATCT GGCCCGAGGAACCTCTAGTG
4	CD19_4_810_FP	5'-GTGACTGGAGTTCAGACGTGTGCTCTTCCGATCT ACCTGGAGATCACTGCTCGG
5	CD19_5_483_FP	5'-GTGACTGGAGTTCAGACGTGTGCTCTTCCGATCT TGTTCCCTTGTGGGCATTCT
6	CD19_11_483_FP	5'-GTGACTGGAGTTCAGACGTGTGCTCTTCCGATCT AGGATGAAGAGCTGACCCAGC
7	CD19_13_573_FP	5'-GTGACTGGAGTTCAGACGTGTGCTCTTCCGATCT GCCTGGACCCAATCATGAGG
8	CD3E_1_382_FP	5'-GTGACTGGAGTTCAGACGTGTGCTCTTCCGATCT CAGCCTCAGGTGCCTGC
9	CD3E_2_459_FP	5'-GTGACTGGAGTTCAGACGTGTGCTCTTCCGATCT TGGAGAGTTCTGGGCCTCTG
10	CD3E_5_162_FP	5'-GTGACTGGAGTTCAGACGTGTGCTCTTCCGATCT AGAAATGGGTGGTATTACACAGACA
11	CD3E_8_599_FP	5'-GTGACTGGAGTTCAGACGTGTGCTCTTCCGATCT ACCTGTTCCCAACCCAGACT
12	CD4_1_841_FP	5'-GTGACTGGAGTTCAGACGTGTGCTCTTCCGATCT AGAAAGACGCAAGCCCAGAG
13	CD4_2_805_FP	5'-GTGACTGGAGTTCAGACGTGTGCTCTTCCGATCT ACTTGCTTCTGGTGCTGCAA
14	CD4_3_381_FP	5'-GTGACTGGAGTTCAGACGTGTGCTCTTCCGATCT TTCTGGGAAATCAGGGCTCC
15	CD4_4_632_FP	5'-GTGACTGGAGTTCAGACGTGTGCTCTTCCGATCT ACCAGAAGGAGGAGGTGCAA
16	CD4_5_390_FP	5'-GTGACTGGAGTTCAGACGTGTGCTCTTCCGATCT ACCAGAAGAAGGTGGAGTTCAAA
17	CXCR4_1x_461_FP	5'-GTGACTGGAGTTCAGACGTGTGCTCTTCCGATCT TAGCAAAGTGACGCCGAGGG
18	CXCR4_1_790_FP	5'-GTGACTGGAGTTCAGACGTGTGCTCTTCCGATCT ACCAGCGGTTACCATGGAGG
19	CXCR4_2x_3496_FP	5'-GTGACTGGAGTTCAGACGTGTGCTCTTCCGATCT TCCTGCCCACCATCTACTCC
20	CXCR4_2x_8089_FP	5'-GTGACTGGAGTTCAGACGTGTGCTCTTCCGATCT AGTTGATGCCGTGGCAAACT
21	CXCR4_2x_10202_FP	5'-GTGACTGGAGTTCAGACGTGTGCTCTTCCGATCT CAAGGCCCTCAAGACCACAGT
22	GAPDH_2_460_FP	5'-GTGACTGGAGTTCAGACGTGTGCTCTTCCGATCT GGAAGGTGAAGGTCGGAGTCA
23	GAPDH_4_813_FP	5'-GTGACTGGAGTTCAGACGTGTGCTCTTCCGATCT TCCCATCACCATCTTCCAGGA
24	HINT1_1x_2463_FP	5'-GTGACTGGAGTTCAGACGTGTGCTCTTCCGATCT CGAGATGGCAGATGAGATTGCC
25	HINT1_1_290_FP	5'-GTGACTGGAGTTCAGACGTGTGCTCTTCCGATCT CCGCAAGGAAATACCAGCCA
26	HINT1_2_284_FP	5'-GTGACTGGAGTTCAGACGTGTGCTCTTCCGATCT CCCAGATTTCTGTGGCAGAAGA
27	HINT1_3x_2821_FP	5'-GTGACTGGAGTTCAGACGTGTGCTCTTCCGATCT AGGTTCAGATGGTGGACAGTCT
28	HINT1_3x_4586_FP	5'-GTGACTGGAGTTCAGACGTGTGCTCTTCCGATCT GCCTCCTGGTTAAGCACGTTTTG
29	HLA-DRA_1_221_FP	5'-GTGACTGGAGTTCAGACGTGTGCTCTTCCGATCT AGCGCTCAGGAATCATGGG
30	HLA-DRA_2_46_FP	5'-GTGACTGGAGTTCAGACGTGTGCTCTTCCGATCT TCATGACAAAGCGCTCCAACT
31	HLA-DRA_3x_1500_FP	5'-GTGACTGGAGTTCAGACGTGTGCTCTTCCGATCT CCCCACCAGTGGTCAATGTC
32	HLA-DRA_3_719_FP	5'-GTGACTGGAGTTCAGACGTGTGCTCTTCCGATCT GGCTTGGATGAGCCTCTTCT
33	HLA-DRA_4_374_FP	5'-GTGACTGGAGTTCAGACGTGTGCTCTTCCGATCT GGCCTCTGTAAGGCACATGG
34	LAT_2_167_FP	5'-GTGACTGGAGTTCAGACGTGTGCTCTTCCGATCT AGGCTCCTACGACAGCACAT
35	LAT_5_612_FP	5'-GTGACTGGAGTTCAGACGTGTGCTCTTCCGATCT ATCTTCCCGGCGGGATTCTG
36	LAT_7_1116_FP	5'-GTGACTGGAGTTCAGACGTGTGCTCTTCCGATCT CCGAGACAGTGCCTTCTCCA
37	LAT_8_450_FP	5'-GTGACTGGAGTTCAGACGTGTGCTCTTCCGATCT AGCGCAGAAGCGTCTCTGG
38	LAT_10_337_FP	5'-GTGACTGGAGTTCAGACGTGTGCTCTTCCGATCT ACGAGAATCTGCAGGAGCTG
39	LCK_2_621_FP	5'-GTGACTGGAGTTCAGACGTGTGCTCTTCCGATCT CCATAGTCCCACTGGATGGCA
40	LCK_3_355_FP	5'-GTGACTGGAGTTCAGACGTGTGCTCTTCCGATCT CCAATCCGCCGGCTTCC
41	LCK_5_598_FP	5'-GTGACTGGAGTTCAGACGTGTGCTCTTCCGATCT AAAGCGAACAGCCTGGAGC
42	LCK_7_558_FP	5'-GTGACTGGAGTTCAGACGTGTGCTCTTCCGATCT GGCCTGCATGAACTGGTCC
43	LCK_10_883_FP	5'-GTGACTGGAGTTCAGACGTGTGCTCTTCCGATCT CTGGACATGGCAGCCCAA
44	NAP1L1_1_508_FP	5'-GTGACTGGAGTTCAGACGTGTGCTCTTCCGATCT CGCCTGGCTCCCCATACTA
45	NAP1L1_4_436_FP	5'-GTGACTGGAGTTCAGACGTGTGCTCTTCCGATCT TGGTCTGGTAGAAACACCAACA
46	NAP1L1_8_317_FP	5'-GTGACTGGAGTTCAGACGTGTGCTCTTCCGATCT AGTGAAGTTCTCAGATGCTGGC
47	NAP1L1_11_101_FP	5'-GTGACTGGAGTTCAGACGTGTGCTCTTCCGATCT CCTGAAGTTCCTGAGAGTGGAGA
48	NAP1L1_14_663_FP	5'-GTGACTGGAGTTCAGACGTGTGCTCTTCCGATCT GGAAAATGATCCAGACTATGACCCA
49	OAZ1_1x_1901_FP	5'-GTGACTGGAGTTCAGACGTGTGCTCTTCCGATCT GCAGCGGATCCTCAATAGCC
50	OAZ1_1_291_FP	5'-GTGACTGGAGTTCAGACGTGTGCTCTTCCGATCT CTCCTAAGCCTGCACAGCC
51	OAZ1_2_250_FP	5'-GTGACTGGAGTTCAGACGTGTGCTCTTCCGATCT CAGAGGGATCACAATCTTTCAGCT
52	OAZ1_3_224_FP	5'-GTGACTGGAGTTCAGACGTGTGCTCTTCCGATCT CCCGAGGGGAGCAAGGAC
53	OAZ1_4_547_FP	5'-GTGACTGGAGTTCAGACGTGTGCTCTTCCGATCT CTTCCACAAGAACCGCGAGG
54	PLCG1_10_1015_FP	5'-GTGACTGGAGTTCAGACGTGTGCTCTTCCGATCT TGGATCTCCTCCTCGCACAA
55	PLCG1_19_851_FP	5'-GTGACTGGAGTTCAGACGTGTGCTCTTCCGATCT AGGCACTGGAGAAGATTGGC
56	PLCG1_23_762_FP	5'-GTGACTGGAGTTCAGACGTGTGCTCTTCCGATCT GATGTGCCGGCTTGTCAGAT
57	PLCG1_25_687_FP	5'-GTGACTGGAGTTCAGACGTGTGCTCTTCCGATCT CCGGCCTGTTCCCTTTGATG
58	PLCG1_26_837_FP	5'-GTGACTGGAGTTCAGACGTGTGCTCTTCCGATCT TGGCCCTCAACTTCCAGACC
59	PTP4A2_1_199_FP	5'-GTGACTGGAGTTCAGACGTGTGCTCTTCCGATCT GACTTCAATGCCCAGTCCCC
60	PTP4A2_2_802_FP	5'-GTGACTGGAGTTCAGACGTGTGCTCTTCCGATCT TGCTACTCTCAACAAGTTCACAGA
61	PTP4A2_3_271_FP	5'-GTGACTGGAGTTCAGACGTGTGCTCTTCCGATCT AGCTCCAGTTGAAAAAGAAGGAATC
62	PTP4A2_4_99_FP	5'-GTGACTGGAGTTCAGACGTGTGCTCTTCCGATCT CTGTGTTGCAGTGCATTGTGT
63	PTP4A2_5_486_FP	5'-GTGACTGGAGTTCAGACGTGTGCTCTTCCGATCT GTGGAATGAAGTACGAAGATGCAGT
64	PTPRC_3_292_FP	5'-GTGACTGGAGTTCAGACGTGTGCTCTTCCGATCT CAAAGCCCAACACCTTCCCC
65	PTPRC_13_378_FP	5'-GTGACTGGAGTTCAGACGTGTGCTCTTCCGATCT TGGAAGTGCTGCAATGTGTCA
66	PTPRC_24_708_FP	5'-GTGACTGGAGTTCAGACGTGTGCTCTTCCGATCT TCAGTGGTCCCATTGTGGTG
67	PTPRC_26_688_FP	5'-GTGACTGGAGTTCAGACGTGTGCTCTTCCGATCT CCGTCTCCACTAGAGGCTGA
68	PTPRC_32_713_FP	5'-GTGACTGGAGTTCAGACGTGTGCTCTTCCGATCT GCCAGGCATGGTTTCCACAT
69	ZAP70_5_368_FP	5'-GTGACTGGAGTTCAGACGTGTGCTCTTCCGATCT AAGTTTGACACGCTCTGGCA
70	ZAP70_7_619_FP	5'-GTGACTGGAGTTCAGACGTGTGCTCTTCCGATCT TCCCAGCCCACCCATCC
71	ZAP70_8_829_FP	5'-GTGACTGGAGTTCAGACGTGTGCTCTTCCGATCT ATGGATACACCCCTGAGCCAG
72	ZAP70_9_738_FP	5'-GTGACTGGAGTTCAGACGTGTGCTCTTCCGATCT CAGGGCGTGTACCGCATG
73	ZAP70_12_787_FP	5'-GTGACTGGAGTTCAGACGTGTGCTCTTCCGATCT GCCTTGTCCTACGGCCAGAA

## Sheet: Supplementary Data 10
Number	Name	Sequence
1	Bcr-Abl-1PCR	5'-GTGACTGGAGTTCAGACGTGTGCTCTTCCGATCT TCCGCTGACCATCAATAAGG
2	Bcr-Abl-2PCR	5'-GTGACTGGAGTTCAGACGTGTGCTCTTCCGATCT CGTCCACTCAGCCACTGGAT
3	Bcr-Abl-3PCR	5'-GTGACTGGAGTTCAGACGTGTGCTCTTCCGATCT AGTCTCCGGGGCTCTATG
4	Abla-1PCR	5'-GTGACTGGAGTTCAGACGTGTGCTCTTCCGATCT CTCGTCCTCCAGCTGTTATC
5	Abla-2PCR	5'-GTGACTGGAGTTCAGACGTGTGCTCTTCCGATCT TGGGCTGCAAATCCAAGAAG
6	Ablb-1PCR	5'-GTGACTGGAGTTCAGACGTGTGCTCTTCCGATCT GCCCTGCATTTTATCAAAGG
7	Ablb-2PCR	5'-GTGACTGGAGTTCAGACGTGTGCTCTTCCGATCT GAGCAGGGAAGAAGGAATCA
8	Abl-1PCR	5'-GTGACTGGAGTTCAGACGTGTGCTCTTCCGATCT CCATGGAGTACCTGGAGAAG
9	Abl-2PCR	5'-GTGACTGGAGTTCAGACGTGTGCTCTTCCGATCT GCATGTTGGCAGTGGAATC
10	Abl-3PCR	5'-GTGACTGGAGTTCAGACGTGTGCTCTTCCGATCT GTCCGACGTCTGGGCATTT
11	PPIB-2PCR	5'-GTGACTGGAGTTCAGACGTGTGCTCTTCCGATCT CGGGTGATCTTTGGTCTCTT
12	PPIB-3PCR	5'-GTGACTGGAGTTCAGACGTGTGCTCTTCCGATCT GCCGATGAGAAGAAGAAGGG
13	PGK1-1PCR	5'-GTGACTGGAGTTCAGACGTGTGCTCTTCCGATCT CGGAGCTAAAGTTGCAGACA
14	PGK1-2PCR	5'-GTGACTGGAGTTCAGACGTGTGCTCTTCCGATCT CGGGTCGTTATGAGAGTCG
15	PGK1-3PCR	5'-GTGACTGGAGTTCAGACGTGTGCTCTTCCGATCT GCAGATTGTGTGGAATGGTC
16	EIF2S3-1PCR	5'-GTGACTGGAGTTCAGACGTGTGCTCTTCCGATCT GGGAACTTCAAATTAGTCAGACATGT
17	EIF2S3-2PCR	5'-GTGACTGGAGTTCAGACGTGTGCTCTTCCGATCT GATGTTACCAAGTTGACGCC
18	EIF2S3-3PCR	5'-GTGACTGGAGTTCAGACGTGTGCTCTTCCGATCT CCCCGGCTTATTGTTATTAGATCT
19	HBG1-1PCR	5'-GTGACTGGAGTTCAGACGTGTGCTCTTCCGATCT CTGGATGATCTCAAGGGCAC
20	HBG1-2PCR	5'-GTGACTGGAGTTCAGACGTGTGCTCTTCCGATCT TTTCACAGAGGAGGACAAGG
21	HBE1-1PCR	5'-GTGACTGGAGTTCAGACGTGTGCTCTTCCGATCT TGGAGCAAGATGAATGTGGA
22	HBE1-2PCR	5'-GTGACTGGAGTTCAGACGTGTGCTCTTCCGATCT CCTTTGCTAAGCTGAGTGAG
23	CD41-1PCR	5'-GTGACTGGAGTTCAGACGTGTGCTCTTCCGATCT AATGTCGAGGGCTTTGAGAG
24	CD41-2PCR	5'-GTGACTGGAGTTCAGACGTGTGCTCTTCCGATCT GTACAGAGCTCAGCCAGTG
25	CD41-3PCR	5'-GTGACTGGAGTTCAGACGTGTGCTCTTCCGATCT ATGGGAGAGTGGCCATCG
26	GYPA-3PCR	5'-GTGACTGGAGTTCAGACGTGTGCTCTTCCGATCT GCCGACTGATAAAGAAAAGCCC
27	GYPA-5PCR	5'-GTGACTGGAGTTCAGACGTGTGCTCTTCCGATCT ACTATTGTCAGAAATTGTGAGCA
28	GATA1-1PCR	5'-GTGACTGGAGTTCAGACGTGTGCTCTTCCGATCT CTACTACAGGGACGCTGAG
29	GATA1-2PCR	5'-GTGACTGGAGTTCAGACGTGTGCTCTTCCGATCT AAGAAGCGCCTGATTGTCA
30	GATA1-3PCR	5'-GTGACTGGAGTTCAGACGTGTGCTCTTCCGATCT CCTGTGAGGCCAGGGAGT
31	GATA2-2PCR	5'-GTGACTGGAGTTCAGACGTGTGCTCTTCCGATCT AGAACCGACCACTCATCAAG
32	GATA2-3PCR	5'-GTGACTGGAGTTCAGACGTGTGCTCTTCCGATCT TCGTTCCTGTTCAGAAGGC
33	CD33-1PCR	5'-GTGACTGGAGTTCAGACGTGTGCTCTTCCGATCT TGTCTCTGCCTCATCTTCTTCATAGTGA
34	CD33-2PCR	5'-GTGACTGGAGTTCAGACGTGTGCTCTTCCGATCT TCCAGCTCAACGTCACCTATGT
35	CD33-3PCR	5'-GTGACTGGAGTTCAGACGTGTGCTCTTCCGATCT AGTTACAAATCTCCCCAGCTCTCT
36	CD33-4PCR	5'-GTGACTGGAGTTCAGACGTGTGCTCTTCCGATCT GTCAGCCTCCCCGAAACAC
37	NRas-1PCR	5'-GTGACTGGAGTTCAGACGTGTGCTCTTCCGATCT GATGGTGAAACCTGTTTGTTGGAC

[truncated: 3 more sheets: Supplementary Data 11, Supplementary Data 12, Supplementary Data 13]
